# Supplementary material for: Effects and limitations of home-based motor-control exercise for chronic low back pain: A single center prospective study
Source: PLoS One. 2023 Apr 24;18(4):e0284741. doi: 10.1371/journal.pone.0284741 (PMC10124855; doi:10.1371/journal.pone.0284741)
Supplement: S1 Data — (XLSX) [file pone.0284741.s001.xlsx]

## Sheet: performance
case	sex	age	standing		vari	2steps		vari	ロコモ２５		vari
1	f	45	2	2	0	0.96	1.08	0.12	34	30	4		40cm std. impos:0
2	f	82	4	4	0	1.07	1.14	0.07	35	30	5		40cm std. bil:1
3	m	37	3	3	0	0.93	1.1	0.17	21	13	8		30cm std. bil:2
4	f	79	1	1	0	0.98	0.98	0	75	75	0		20cm std bil:3
5	f	60	4	4	0	1.15	1.22	0.07	11	8	3		10cm std bil:4
6	m	51	3	3	0	0.96	1.02	0.06	18	15	3		40cm std one:5
7	f	42	4	6	2	1.42	1.54	0.12	25	20	5		30cm std. one:6
8	f	77	0	0	0	0.51	0.51	0	75	70	5		20cm std one:7
9	f	62	5	5	0	0.96	1.03	0.07	25	20	5		10cm std one:8
10	f	79	1	1	0	0.74	0.81	0.07	50	50	0
11	f	42	3	3	0	1.33	1.46	0.13	21	14	7
12	f	58	3	6	3	1.47	1.54	0.07	19	10	9
13	f	40	4	5	1	1.2	1.33	0.13	19	10	9
14	f	74	4	4	0	1.28	1.42	0.14	50	50	0
15	f	70	2	2	0	1.08	1.17	0.09	50	50	0
16	f	22	4	4	0	1.01	1.19	0.18	22	10	12
17	f	81	3	3	0	0.92	0.92	0	22	18	4
18	f	79	6	6	0	1.34	1.45	0.11	22	18	4
			3.11111	3.44444	0.333333	1.07278	1.16167	0.0888889	33	28.3889	4.61111
			1.49071	1.78958	0.840168	0.242894	0.270713	0.0540031	19.2201	21.3104	3.44945

## Sheet: VAS
sex	age	VAS		vari
f	45	7	4	3
f	82	6	4	2
m	37	7	5	2
f	79	8	8	0
f	60	5	3	2
m	51	7	5	2
f	42	7	5	2
f	77	7	7	0
f	62	6	4	2
f	79	8	5	3
f	42	8	5	3
f	58	7	3	4
f	40	8	5	3
f	74	7	7	0
f	70	8	6	2
f	22	8	3	5
f	81	8	5	3
f	79	8	5	3
	60	7.22222	4.94444	2.27778
	82	0.878204	1.39209	1.31978
	22

## Sheet: impedance
case	sex	age	whole(kg)		vari.	trunk		vari.
1	f	45	41	38.5	-2.5	16.5	16.5	0
2	f	82	27	26.9	-0.1	10.4	9.6	-0.8
3	m	37	56.6	59.5	2.9	23	27	4
4	f	79	37	35	-2	15.6	15	-0.6
5	f	60	35.4	34.9	-0.5	15.4	14.6	-0.8
6	m	51	49.8	50	0.2	20.7	20.5	-0.2
7	f	42	41.3	42.2	0.9	16.5	16.6	0.1
8	f	77	40.1	40.4	0.3	16.6	16.7	0.1
9	f	62	44	45.1	1.1	16.8	16.1	-0.7
10	f	79	38.7	38.7	0	16.7	16.7	0
11	f	42	45.7	45.6	-0.1	21.6	21.7	0.1
12	f	58	38.4	37.3	-1.1	15.5	16.1	0.6
13	f	40	33.5	32.3	-1.2	13.6	13.7	0.1
14	f	74	33	31.2	-1.8	13.1	13.9	0.8
15	f	70	32.5	32.8	0.3	10.8	11	0.2
16	f	22	39	39.3	0.3	15	15.7	0.7
17	f	81	34.4	34	-0.4	11.9	12.6	0.7
18	f	79	32.6	32.6	0	11.7	11.7	0
			38.8889	38.6833	-0.205556	15.6333	15.8722	0.238889	#DIV/0!
			7.02348	7.76525	1.24969	3.52854	4.08596	1.06281

## Sheet: alignment
case	sex	age	SVA		vari	TK		vari	LL		vari	SS		vari	PT		vairi	PI		vari	T1SPi		vari	TPA		vari	PI-LL		vari
1	f	45	16.6	20	3.4	22	22	0	45	45	0	28	28	0	15	15	0	43	43	0	5	5	0	20	20	0	-2	-2	0
2	f	82	4.8	28.7	23.9	29	22	-7	52	52	0	35	29	-6	11	11	0	46	40	-6	5	7	2	16	18	2	-6	-12	-6
3	m	37	0	-5	-5	24	24	0	41	41	0	25	25	0	17	17	0	42	42	0	5	5	0	22	22	0	1	1	0
4	f	79	82.2	89.8	7.6	41	45	4	33	33	0	34	15	-19	17	9	-8	51	24	-27	3	5	2	20	14	-6	18	-9	-27
5	f	60	11.5	29.7	18.2	14	24	10	36	37	1	28	27	-1	20	19	-1	48	46	-2	5	2	-3	25	21	-4	12	9	-3
6	m	51	15.6	15	-0.6	24	24	0	32	32	0	25	25	0	17	17	0	42	42	0	3	2	-1	20	19	-1	10	10	0
7	f	42	0	-16.5	-16.5	24	22	-2	52	58	6	36	41	5	9	9	0	45	50	5	3	2	-1	12	11	-1	-7	-8	-1
8	f	77	93.7	47.6	-46.1	28	26	-2	41	41	0	28	24	-4	-12	-19	-7	16	5	-11	3	1	-2	-9	-18	-9	-25	-36	-11
9	f	62	-7.5	-34.4	-26.9	29	25	-4	53	48	-5	31	37	6	11	10	-1	42	47	5	2	7	5	13	17	4	-11	-1	10
10	f	79	93.7	47.6	-46.1	28	26	-2	41	41	0	28	24	-4	-12	-19	-7	16	5	-11	3	1	-2	-9	-18	-9	-25	-36	-11
11	f	42	207.5	134.2	-73.3	21	21	0	5	14	9	14	18	4	22	19	-3	36	37	1	14	7	-7	36	26	-10	31	23	-8
12	f	58	-6.8	-18.92	-12.12	8	1	-7	41	42	1	31	31	0	6	3	-3	37	34	-3	4	5	1	10	8	-2	-4	-8	-4
13	f	40	-15	-25.2	-10.2	20	12	-8	46	50	4	31	29	-2	7	19	12	38	48	10	6	4	-2	13	23	10	-8	-2	6
14	f	74	102.3	101	-1.3	33	29	-4	19	29	10	22	18	-4	42	41	-1	64	59	-5	2	1	-1	44	42	-2	45	30	-15
15	f	70	148.4	128.8	-19.6	25	19	-6	5	12	7	14	5	-9	24	27	3	38	32	-6	10	6	-4	34	33	-1	33	20	-13
16	f	22	19.34	18.6	-0.74	27	31	4	51	44	-7	22	26	4	18	22	4	40	48	8	4	5	1	22	27	5	-11	4	15
17	f	81	38.4	53.16	14.76	24	23	-1	38	29	-9	20	18	-2	18	24	6	38	42	4	4	1	-3	22	25	3	0	13	13
18	f	79	0	18.8	18.8	36	36	0	45	56	11	28	33	5	16	14	-2	44	47	3	6	1	-5	22	15	-7	-1	-9	-8
19
20			44.7078	35.1633	-9.54444	25.3889	24	-1.38889	37.5556	39.1111	1.55556	26.6667	25.1667	-1.5	13.6667	13.2222	-0.444444	40.3333	38.3889	-1.94444	4.83333	3.72222	-1.11111	18.5	16.9444	-1.55556	2.77778	-0.722222	-3.5
21			62.6533	50.5669	25.6506	7.50011	9.03588	4.47396	14.5207	12.7089	5.51172	6.37089	8.3824	6.00245	12.2571	14.3877	4.78013	10.9705	14.3737	8.58502	2.95555	2.3214	2.82612	13.2587	14.9449	5.33823	19.0466	17.5258	10.4727
22
23
24
